# Supplementary material for: Relation between choice-induced preference change and depression
Source: PLoS One. 2017 Jun 29;12(6):e0180041. doi: 10.1371/journal.pone.0180041 (PMC5491117; doi:10.1371/journal.pone.0180041)
Supplement: S1 File — (XLSX) [file pone.0180041.s001.xlsx]

## Sheet: Sheet1
ID	Sex	Age	Deception	Change in ratings		CES-D	Self-esteem	Big Five
	1 = Male 2 = Female		0 = believed 1 = unbelieved	Chosen	Rejected			Extraversion	Conscientiousness	Neuroticism	Openness	Agreeableness
1	1	19	0	0.17	-0.13	16	26	15	19	18	19	33
2	1	19	0	0.02	-0.13	4	35	33	27	12	32	36
3	1	20	0	0.28	-0.21	6	33	22	22	11	35	32
4	2	19	0	-0.01	-0.09	8	26	16	39	23	16	27
5	2	19	0	0.04	-0.04	13	25	19	27	20	18	30
6	2	20	0	-0.02	0.1	32	21	22	29	24	26	39
7	2	19	0	0.05	0.09	14	27	28	13	28	13	28
8	2	19	0	-0.630952	0.321429	27	19	21	18	32	23	32
9	2	18	0	0.14	0.02	17	30	15	27	24	18	33
10	2	18	0	-0.02	0.12	7	32	26	28	20	24	31
11	1	19	0	-0.11	0.05	8	19	12	25	27	25	28
12	2	19	0	-0.630952	0.321429	19	30	26	11	23	39	13
13	2	18	0	0.19	-0.12	41	17	14	19	33	22	10
14	1	19	0	-0.08	-0.12	5	29	23	28	21	24	18
15	2	21	0	0.21	-0.01	31	20	22	31	27	27	30
16	2	18	0	0.05	-0.13	6	24	25	38	23	26	29
17	1	20	0	0.12	-0.08	3	35	12	31	18	32	25
18	2	18	0	-0.23	0.12	9	31	15	24	23	21	16
19	1	18	0	0.07	-0.06	22	20	11	25	22	20	12
20	1	18	0	0.01	0.07	28	29	18	27	18	18	24
21	2	20	0	0.08	-0.08	9	32	28	25	19	18	30
22	2	20	0	-0.12	0.09	13	31	32	22	18	36	35
23	2	18	0	0.19	0.13	18	24	10	33	30	10	17
24	2	18	0	0.2	-0.17	8	28	18	24	23	21	33
25	2	19	0	0.07	-0.06	16	18	26	25	30	14	22
26	2	19	0	-0.404762	0.690476	38	22	19	40	27	17	23
27	1	20	0	0.14	-0.01	26	22	15	20	22	18	24
28	2	19	0	-0.03	0.06	30	29	27	21	14	32	27
29	1	20	0	-0.280952	0.147619	16	27	14	35	18	21	30
30	2	20	0	-0.0547619	0.0404762	4	30	23	27	25	33	38
31	1	20	0	-0.04286	0.1	16	27	16	25	22	21	20
32	2	20	1	-0.12959	0.135714	4	28	21	33	25	31	26
33	1	20	0	-0.02959	-0.05	16	30	27	35	22	29	29
34	2	19	0	-0.21633	0.253061	2	27	25	31	12	30	31
35	1	19	0	0.027551	-0.11531	6	37	27	28	21	27	25
36	1	22	0	0.09898	-0.02347	13	35	29	34	12	35	32
37	2	21	0	-0.04388	0.09898	14	29	22	26	33	33	27
38	2	19	0	0.134694	-0.06939	3	28	26	23	24	27	27
39	2	19	0	0.132653	-0.11224	22	20	26	35	34	19	30
40	2	19	0	0.010204	-0.07143	12	27	17	30	24	19	23
41	1	26	0	0.179592	-0.02449	23	26	22	36	23	26	26
42	2	20	0	0.065306	0.228571	18	27	18	29	30	29	29
43	1	19	1	-0.08163	0.061224	23	23	25	32	31	31	32
44	1	23	0	0.159184	-0.00408	7	25	20	33	21	24	25
45	2	20	1	0.017347	-0.06429	14	21	20	32	27	24	22
46	1	24	1	0.016327	-0.26939	29	17	18	36	33	19	31
47	2	18	1	-0.09184	0.071429	23	23	25	37	26	28	33
48	2	21	0	0.129592	-0.05408	20	26	19	23	33	28	23
49	2	21	0	0.058163	0.09898	12	30	23	36	21	25	27
50	1	0	.	.	16	27	16	25	22	21	20
51	2	0	.	.	4	28	21	33	25	31	26
52	1	19	0	0.04	0.08	20	.	.	.	.	.	.
53	1	20	0	0.12	-0.08	7	.	.	.	.	.	.
54	1	19	0	-0.15	0.15	9	.	.	.	.	.	.
55	1	21	1	-0.35	0.75	21	.	.	.	.	.	.
56	2	19	0	-0.06	0.23	9	.	.	.	.	.	.
57	2	20	0	0	-0.04	17	.	.	.	.	.	.
58	1	19	0	0.03	-0.11	14	.	.	.	.	.	.
59	1	20	0	0.18	-0.07	31	.	.	.	.	.	.
60	1	19	0	-0.19	0.15	17	.	.	.	.	.	.
61	2	19	0	0.13	0.01	10	.	.	.	.	.	.
62	2	18	1	-0.07	0.15	7	.	.	.	.	.	.
63	2	18	0	0.14	-0.11	16	.	.	.	.	.	.
64	1	19	1	-0.16	0.15	13	.	.	.	.	.	.
65	1	19	0	0.28	-0.21	8	.	.	.	.	.	.
66	2	19	0	0.42	-0.21	16	.	.	.	.	.	.
67	1	21	0	0.11	-0.19	17	.	.	.	.	.	.
68	1	19	0	-0.24	-0.1	9	.	.	.	.	.	.
69	2	22	0	0.01	-0.07	9	.	.	.	.	.	.
70	2	24	0	-0.18	0.06	30	.	.	.	.	.	.
71	2	20	0	0.05	-0.09	10	.	.	.	.	.	.
72	1	24	0	-0.08	0	14	.	.	.	.	.	.
73	1	20	0	0.04	0.42	17	.	.	.	.	.	.
74	2	19	0	-0.55	0.26	14	.	.	.	.	.	.
75	2	19	0	-0.55	0.55	23	.	.	.	.	.	.
76	2	19	1	-0.05	0.19	24	.	.	.	.	.	.
77	2	20	1	-0.21	-0.07	6	.	.	.	.	.	.
78	1	19	0	-0.25	0.17	13	.	.	.	.	.	.
79	1	23	0	-0.06	0.1	14	.	.	.	.	.	.
80	2	19	0	0.04	0.1	8	.	.	.	.	.	.
81	2	19	1	-0.35	0.03	0	.	.	.	.	.	.
82	2	19	1	-0.23	0.25	15	.	.	.	.	.	.
83	2	19	1	-0.59	0.22	35	.	.	.	.	.	.
84	2	19	0	0.09	0.03	13	.	.	.	.	.	.
